# Supplementary material for: Antifungal Testing of Vaginal Candida Isolates in Pregnant Women: A Retrospective, Single-Center Study in Adana, Türkiye
Source: J Fungi (Basel). 2025 Jan 24;11(2):92. doi: 10.3390/jof11020092 (PMC11856381; doi:10.3390/jof11020092)
Supplement: Supplementary file 1 [file jof-11-00092-s001.zip]

Archive with 1 entries (1 files):
- jof-3365657-supplementary.pdf
